# Supplementary material for: A new species of Metaeuchromius (Lepidoptera, Crambidae) from the Tibetan glacier area of China
Source: Zookeys. 2015 Jan 22;(475):113–8. doi: 10.3897/zookeys.475.8766 (PMC4311702; doi:10.3897/zookeys.475.8766)
Supplement: XML Treatment for Metaeuchromius glacialis [file zookeys.475.8766-treatment1.xml]

<!DOCTYPE tp:taxon-treatment
  PUBLIC "-//TaxonX//DTD Taxonomic Treatment Publishing DTD v0 20100105//EN" "tax-treatment-NSO.dtd">
<tp:taxon-treatment xmlns:tp="http://www.plazi.org/taxpub"><tp:treatment-meta><kwd-group><label>Taxon classification</label><kwd><named-content content-type="kingdom">Animalia</named-content></kwd><kwd><named-content content-type="order">Lepidoptera</named-content></kwd><kwd><named-content content-type="family">Crambidae</named-content></kwd></kwd-group><mixed-citation publication-type="journal"><person-group><name><surname>Li</surname><given-names>Wei-Chun</given-names></name><name><surname>Liu</surname><given-names>Dong</given-names></name></person-group><article-title>A new species of <italic><tp:taxon-name><tp:taxon-name-part taxon-name-part-type="genus">Metaeuchromius</tp:taxon-name-part></tp:taxon-name></italic> (<tp:taxon-name><tp:taxon-name-part taxon-name-part-type="order">Lepidoptera</tp:taxon-name-part></tp:taxon-name>, <tp:taxon-name><tp:taxon-name-part taxon-name-part-type="family">Crambidae</tp:taxon-name-part></tp:taxon-name>) from the Tibetan glacier area of China</article-title><source>Zookeys</source><day>22</day><month>1</month><year>2015</year><volume>2015</volume><issue>475</issue><fpage>113</fpage><lpage>118</lpage><pub-id pub-id-type="doi">10.3897/zookeys.475.8766</pub-id></mixed-citation></tp:treatment-meta><tp:nomenclature><tp:taxon-name>
                        <tp:taxon-name-part taxon-name-part-type="genus">Metaeuchromius</tp:taxon-name-part>
                        <tp:taxon-name-part taxon-name-part-type="species">glacialis</tp:taxon-name-part>
                        <object-id xmlns:xlink="http://www.w3.org/1999/xlink" content-type="zoobank" xlink:type="simple">http://zoobank.org/D38737BC-E4CF-432C-A1D4-ECFB14E07C8E</object-id>
                    </tp:taxon-name><tp:taxon-authority>Li</tp:taxon-authority><tp:taxon-status xmlns:xlink="http://www.w3.org/1999/xlink" xlink:type="simple">sp. n.</tp:taxon-status><xref ref-type="fig" rid="F1">Figs 1–3</xref></tp:nomenclature><tp:treatment-sec sec-type="Holotype"><title>Holotype.</title><p>♂, China, Tibet, Medog, the foot of Mt. Galongla (<named-content xmlns:xlink="http://www.w3.org/1999/xlink" content-type="dwc:verbatimCoordinates" xlink:type="simple">29°44.2947'N, 95°40.6068'E</named-content>), 3415 m, 22.VII.2014, coll. Wei-Chun Li and Dong Liu et al.</p><p><bold>Paratypes.</bold> 4 ♂♂, same data as the holotype except dated 20–23.VII.2014.</p></tp:treatment-sec><tp:treatment-sec sec-type="Diagnosis"><title>Diagnosis.</title><p>In male genitalia, this new species is similar to <!--PageBreak--><italic><tp:taxon-name><tp:taxon-name-part taxon-name-part-type="genus">Metaeuchromius</tp:taxon-name-part> <tp:taxon-name-part taxon-name-part-type="species">circe</tp:taxon-name-part></tp:taxon-name></italic> Bleszynski, 1965 in the distal projection of costa exceeding the apex of valva, and the phallus with strong spine-like cornuti. Based on a comparison with the type specimens and additional specimens (2 ♂♂, China, Hunan Province, Shimen County, Mt. Huping, ca. 1200 m, 18.VII.2013, coll. Wei-Chun Li et al.) of <italic><tp:taxon-name><tp:taxon-name-part taxon-name-part-type="genus">Metaeuchromius</tp:taxon-name-part> <tp:taxon-name-part taxon-name-part-type="species">circe</tp:taxon-name-part></tp:taxon-name></italic>, the new species can be distinguished by the forewing with a conspicuously convex medial fascia and terminal dots with formula 2-3-1 (Fig. <xref ref-type="fig" rid="F1">1</xref>) whereas the medial fascia of <italic><tp:taxon-name><tp:taxon-name-part taxon-name-part-type="genus">Metaeuchromius</tp:taxon-name-part> <tp:taxon-name-part taxon-name-part-type="species">circe</tp:taxon-name-part></tp:taxon-name></italic> is straight and the terminal dots with formula 2-3-2 (Fig. <xref ref-type="fig" rid="F2">4</xref>). The new species has the saccus tympani of male tympanal organ extending to two thirds of the second sternite and the third sternite with two scent organs (Fig. <xref ref-type="fig" rid="F1">2</xref>) while the saccus tympani of <italic><tp:taxon-name><tp:taxon-name-part taxon-name-part-type="genus">Metaeuchromius</tp:taxon-name-part> <tp:taxon-name-part taxon-name-part-type="species">circe</tp:taxon-name-part></tp:taxon-name></italic> exceeds the posterior margin of the second sternite and there is no scent organ (Fig. <xref ref-type="fig" rid="F2">5</xref>). The male genitalia of the new species have a strong spine-like projection at the end of costa of valva and the phallus with eight cornuti (Fig. <xref ref-type="fig" rid="F1">3</xref>) while <italic><tp:taxon-name><tp:taxon-name-part taxon-name-part-type="genus">Metaeuchromius</tp:taxon-name-part> <tp:taxon-name-part taxon-name-part-type="species">circe</tp:taxon-name-part></tp:taxon-name></italic> only has a small pointed costal tip and four cornuti (Fig. <xref ref-type="fig" rid="F2">6</xref>).</p></tp:treatment-sec><tp:treatment-sec sec-type="Description"><title>Description.</title><p>Adult (Fig. <xref ref-type="fig" rid="F1">1</xref>). Forewing length 9.0–10.0 mm. Frons pale brown. Vertex white except pale brown in middle. Labial palpus approximately one and half as long as compound eye’s diameter, pale brown. Maxillary palpus pale brown, distally white. Antenna scapus white; flagellomere pale brown. Patagium and thorax white. Tegula blackish brown mixed with white, posterior margin with long and thin white scales. Forewing densely covered with blackish brown scales from basal one fifth to medial fascia, the other area sparsely suffused with pale brown scales; costa with longitudinal blackish brown stripe extending from base to near medial fascia; medial fascia conspicuously convex, incurved slightly near middle, running to before middle of dorsum, golden, edged with pale brown; discoidal cell with two brown spots; apex golden mixed with pale brown, with one white stripe; subterminal line golden mixed with pale brown; six terminal black dots running from middle of termen to tornus, fomula 2-3-1, each group delimited by white, each dot of a group divided by golden; cilia pale brown. Hindwing white, suffused with gray scales; subterminal fascia pale brown, inconspicuous; cilia white. Fore- and midlegs pale brown, tarsi with white rings; hindleg yellowish white.</p><!--PageBreak--><p><bold>Male abdomen</bold> (Fig. <xref ref-type="fig" rid="F1">2</xref>). Praecinctorium with a cluster of slender white scales; bulla tympani of tympanal organ open, bean-shaped, inner margin convex anteriorly and concave posteriorly; saccus tympani broad, rounded, extending to two thirds of second sternite; venula secunda present. Third sternite with two clusters of yellowish white scales on lateral side (Fig. <xref ref-type="fig" rid="F1">2a</xref>), bearing two oblong scent organs, opening towards lateral side, outside wall with pits, a cluster of slender scales attached to pits on inward tip (Fig. <xref ref-type="fig" rid="F1">2b</xref>).</p><p><bold>Male genitalia</bold> (Fig. <xref ref-type="fig" rid="F1">3</xref>). Uncus curved downward, tapering to blunt apex. Gnathos curved upward slightly, distally rounded. Tegumen arms approximately twice as long as gnathos. Valva broad basally, narrowed towards apex; apex rounded. Costa strongly sclerotized, ending with a strong spine-like projection directed upward, reaching apex of valva. Juxta basally convex, gently broadened towards tip; distal margin incurve and forming two triangular lateral projections. Phallus nearly as long as valva; cornuti composed of eight strong spines.</p><p>Female unknown.</p></tp:treatment-sec><tp:treatment-sec sec-type="Distribution"><title>Distribution.</title><p>This species is only known from Galongla Mountain, in Medog County, Tibet, China.</p></tp:treatment-sec><tp:treatment-sec sec-type="Natural history"><title>Natural history.</title><p>Unknown except that the moths fly late July and are attracted to light. The habitat in which this species has been collected is located at an altitude of 3415 m, at the foot of Galongla Mountain. Most parts of the mountain are covered <!--PageBreak-->with snow; the vegetation on the south slope is a blend of alpine meadows, shrubs and conifer trees (Fig. <xref ref-type="fig" rid="F3">7</xref>).</p></tp:treatment-sec><tp:treatment-sec sec-type="Etymology"><title>Etymology.</title><p>The specific name is derived from the Latin <italic>glacialis</italic> = glacier, in reference to the species occurance in the Tibetan glacier area.</p><fig id="F1" position="float" orientation="portrait"><label>Figures 1–3.</label><caption><p><italic><tp:taxon-name><tp:taxon-name-part taxon-name-part-type="genus">Metaeuchromius</tp:taxon-name-part> <tp:taxon-name-part taxon-name-part-type="species">glacialis</tp:taxon-name-part></tp:taxon-name></italic> Li, sp. n. <bold>1</bold> Adult, Holotype <bold>2</bold> Abdomen, paratype <bold>a</bold> Tympanal and scent organs with scales <bold>b</bold> Tympanal and scent organs without scales <bold>3</bold> Male genitalia, paratype <bold>a</bold> Without phallus <bold>b</bold> Phallus <bold>c</bold> Cornuti.</p></caption><graphic xmlns:xlink="http://www.w3.org/1999/xlink" xlink:href="zookeys-475-113-g001.jpg" position="float" orientation="portrait" xlink:type="simple" id="oo_37433.jpg"/></fig><fig id="F2" position="float" orientation="portrait"><label>Figures 4–6.</label><caption><p><italic><tp:taxon-name><tp:taxon-name-part taxon-name-part-type="genus">Metaeuchromius</tp:taxon-name-part> <tp:taxon-name-part taxon-name-part-type="species">circe</tp:taxon-name-part></tp:taxon-name></italic> Bleszynski<bold>. 4</bold> Adult, paratype, female <bold>5</bold> Tympanal organ <bold>6</bold> Male genitalia, additional specimen <bold>a</bold> Without phallus <bold>b</bold> Phallus.</p></caption><graphic xmlns:xlink="http://www.w3.org/1999/xlink" xlink:href="zookeys-475-113-g002.jpg" position="float" orientation="portrait" xlink:type="simple" id="oo_37434.jpg"/></fig><fig id="F3" position="float" orientation="portrait"><label>Figure 7.</label><caption><p>Natural environment of collecting localitiy of <italic><tp:taxon-name><tp:taxon-name-part taxon-name-part-type="genus">Metaeuchromius</tp:taxon-name-part> <tp:taxon-name-part taxon-name-part-type="species">glacialis</tp:taxon-name-part></tp:taxon-name></italic> Li, sp. n.</p></caption><graphic xmlns:xlink="http://www.w3.org/1999/xlink" xlink:href="zookeys-475-113-g003.jpg" position="float" orientation="portrait" xlink:type="simple" id="oo_37435.jpg"/></fig></tp:treatment-sec></tp:taxon-treatment>
